# Supplementary material for: Isolation and Optimization of a Broad-Spectrum Synthetic Antimicrobial Peptide, Ap920-WI, from Arthrobacter sp. H5 for the Biological Control of Plant Diseases
Source: Int J Mol Sci. 2023 Jun 25;24(13):10598. doi: 10.3390/ijms241310598 (PMC10341639; doi:10.3390/ijms241310598)
Supplement: Supplementary file 1 [file ijms-24-10598-s001.zip]

Archive with 1 entries (1 files):
- ijms-2419429-supplementary.pdf
